# Supplementary material for: The DNA Methylation Marker ZNF671 Has Prognostic Value for Progressing Cervical Intraepithelial Neoplasia
Source: Cancers (Basel). 2025 Sep 23;17(19):3095. doi: 10.3390/cancers17193095 (PMC12524222; doi:10.3390/cancers17193095)
Supplement: Supplementary file 1 [file cancers-17-03095-s001.zip]

Archive with 5 entries (5 files):
- Figure S1.png
- Table S1 inclusion_exclusion criteria.xlsx
- Table S2 descriptive statistics.xlsx
- Table S3 logistic regressions.xlsx
- Table S4 patient data_anonymous.xlsx
