# Supplementary material for: The DNA Methylation Marker ZNF671 Has Prognostic Value for Progressing Cervical Intraepithelial Neoplasia
Source: Cancers (Basel). 2025 Sep 23;17(19):3095. doi: 10.3390/cancers17193095 (PMC12524222; doi:10.3390/cancers17193095)
Supplement: Supplementary file 1 [file cancers-17-03095-s001.zip › Table S1 inclusion_exclusion criteria.xlsx]

## Sheet: Tabelle1
Table S1. Depiction of a priori defined inclusion and exclusion criteria. CIN, cervical intraepithelial neoplasia.
Inclusion criteria	Exclusion criteria
CIN 1, CIN 2, CIN 3 or cervix carcinoma diagnosis	pregnancy
availability of follow-up data for at least one year	patients <18 years
availability of at least one other biopsy after diagnosis	other (genital) dysplasia or cancer on top of cervical lesion
