# Supplementary material for: The DNA Methylation Marker ZNF671 Has Prognostic Value for Progressing Cervical Intraepithelial Neoplasia
Source: Cancers (Basel). 2025 Sep 23;17(19):3095. doi: 10.3390/cancers17193095 (PMC12524222; doi:10.3390/cancers17193095)
Supplement: Supplementary file 1 [file cancers-17-03095-s001.zip › Table S2 descriptive statistics.xlsx]

## Sheet: descriptive statistics
Table S2: Descriptive statistics of combinational analysis of dysplasia grade to biological groups (a), HPV status to biological groups (b) and biological groups to age (c); each with analysis of all samples and only positive samples. Follow-up samples are not included. CIN, cervical intraepithelial neoplasia; HPV, human papillomavirus
a) dysplasia grades - biological groups
total without follow-ups	dysplasia free [n]	group distribution [%]	CIN 1 [n]	group distribution [%]	CIN 2 [n]	group distribution [%]	CIN 3 [n]	group distribution [%]	carcinoma [n]	group distribution [%]
follow-up check	0	0	0	0	0	0	0	0	0	0
regressive	16	80	15	24.5902	12	11.8812	0	0	0	0
persistent	4	20	17	27.8689	29	28.7129	0	0	0	0
progressive	0	0	27	44.2623	49	48.5149	60	81.0811	3	100
recurrent	0	0	2	3.27869	11	10.8911	14	18.9189	0	0
sum	20		61		101		74		3
positives without follow-ups	dysplasia free [n]	group distribution [%]	CIN 1 [n]	group distribution [%]	CIN 2 [n]	group distribution [%]	CIN 3 [n]	group distribution [%]	carcinoma [n]	group distribution [%]
follow-up check	0	0	0	0	0	0	0	0	0	0
regressive	0	0	1	20	0	0	0	0	0	0
persistent	0	0	0	0	7	25.9259	0	0	0	0
progressive	0	0	3	60	14	51.8519	15	62.5	3	100
recurrent	0	0	1	20	6	22.2222	9	37.5	0	0
sum	0		5		27		24		3
b) HPV status - biological groups
total without follow-ups	HPV 16 [n]	group distribution [%]	HPV 18 [n]	group distribution [%]	HPV high-risk [n]	group distribution [%]	HPV negative [n]	group distribution [%]
follow-up	0	0	0	0	0	0	0	0
regressive	13	11.5044	2	10	12	12.766	16	51.6129
persistent	22	19.469	12	60	8	8.51064	7	22.5806
progressive	63	55.7522	6	30	62	65.9574	8	25.8065
recurrent	15	13.2743	0	0	12	12.766	0	0
sum	113		20		94		31
positives without follow-ups	HPV 16 [n]	group distribution [%]	HPV 18 [n]	group distribution [%]	HPV high-risk [n]	group distribution [%]	HPV negative [n]	group distribution [%]
follow-up	0	0	0	0	0	0	0	0
regressive	0	0	0	0	0	0	1	25
persistent	4	12.9032	3	75	0	0	0	0
progressive	16	51.6129	1	25	15	75	3	75
recurrent	11	35.4839	0	0	5	25	0	0
sum	31		4		20		4
c) biological groups - age
total	follow-up [n]	group distribution [%]	regressive [n]	group distribution [%]	persistent [n]	group distribution [%]	progressive [n]	group distribution [%]	recurrent [n]	group distribution [%]
samples of patients <30 years	5	16.6667	26	60.4651	17	34	36	25.8993	8	29.6296
samples of patients ≥30 years	25	83.3333	17	39.5349	33	66	103	74.1007	19	70.3704
sum	30		43		50		139		27
positives	follow-up [n]	group distribution [%]	regressive [n]	group distribution [%]	persistent [n]	group distribution [%]	progressive [n]	group distribution [%]	recurrent [n]	group distribution [%]
<30	0	0	0	0	3	42.8571	1	2.85714	2	12.5
≥30	0	0	1	100	4	57.1429	34	97.1429	14	87.5
sum	0		1		7		35		16
