# Supplementary material for: The DNA Methylation Marker ZNF671 Has Prognostic Value for Progressing Cervical Intraepithelial Neoplasia
Source: Cancers (Basel). 2025 Sep 23;17(19):3095. doi: 10.3390/cancers17193095 (PMC12524222; doi:10.3390/cancers17193095)
Supplement: Supplementary file 1 [file cancers-17-03095-s001.zip › Table S3 logistic regressions.xlsx]

## Sheet: a) disease trends
Table S3a. SPSS output of the logistic regression, analyzing the disease trends
Logistic Regression
Notes
Output Created		11-SEP-2025 17:06:33
Comments
Input	Data
	Active Dataset	DataSet1
	Filter	<none>
	Weight	<none>
	Split File	<none>
	N of Rows in Working Data File	289
Missing Value Handling	Definition of Missing	User-defined missing values are treated as missing
Syntax		LOGISTIC REGRESSION VARIABLES positivity /METHOD=ENTER trend /CONTRAST (trend)=Indicator /CLASSPLOT /PRINT=GOODFIT CI(95) /CRITERIA=PIN(0.05) POUT(0.10) ITERATE(20) CUT(0.5).
Resources	Processor Time	00:00:00,02
	Elapsed Time	00:00:00,02
Case Processing Summary
Unweighted Casesa		N	Percent
Selected Cases	Included in Analysis	289	100
	Missing Cases	0	0
	Total	289	100
Unselected Cases		0	0
Total		289	100
a. If weight is in effect, see classification table for the total number of cases.
Dependent Variable Encoding
Original Value	Internal Value
negative	0
positive	1
Categorical Variables Codings
		Frequency	Parameter coding
			(1)	(2)	(3)	(4)
disease trend	follow-up	30	1	0	0	0
	regressive	43	0	1	0	0
	persistent	50	0	0	1	0
	progressive	139	0	0	0	1
	recurrent	27	0	0	0	0
Block 0: Beginning Block
Classification Tablea,b
Observed			Predicted
			ZNF671 methylation		Percentage Correct
			negative	positive
Step 0	ZNF671 methylation	negative	230	0	100
		positive	59	0	0
	Overall Percentage				79.5848
a. Constant is included in the model.
b. The cut value is ,500
Variables in the Equation
		B	S.E.	Wald	df	Sig.	Exp(B)
Step 0	Constant	-1.36054	0.145935	86.9172	1	1.1316e-20	0.256522
Variables not in the Equation
			Score	df	Sig.
Step 0	Variables	disease trend	44.6391	4	4.72558e-09
		disease trend(1)	8.58704	1	0.00338564
		disease trend(2)	10.1744	1	0.00142407
		disease trend(3)	1.53147	1	0.215891
		disease trend(4)	3.74193	1	0.0530631
	Overall Statistics		44.6391	4	4.72558e-09
Block 1: Method = Enter
Omnibus Tests of Model Coefficients
		Chi-square	df	Sig.
Step 1	Step	49.1587	4	5.41026e-10
	Block	49.1587	4	5.41026e-10
	Model	49.1587	4	5.41026e-10
Model Summary
Step	-2 Log likelihood	Cox & Snell R Square	Nagelkerke R Square
1	243,370a	0.156419	0.245716
a. Estimation terminated at iteration number 20 because maximum iterations has been reached. Final solution cannot be found.
Hosmer and Lemeshow Test
Step	Chi-square	df	Sig.
1	1.85704e-08	3	1
Contingency Table for Hosmer and Lemeshow Test
		ZNF671 methylation = negative		ZNF671 methylation = positive		Total
		Observed	Expected	Observed	Expected
Step 1	1	30	30	0	1.85704e-08	30
	2	42	42	1	1	43
	3	43	43	7	7	50
	4	104	104	35	35	139
	5	11	11	16	16	27
Classification Tablea
Observed			Predicted
			ZNF671 methylation		Percentage Correct
			negative	positive
Step 1	ZNF671 methylation	negative	219	11	95.2174
		positive	43	16	27.1186
	Overall Percentage				81.3149
a. The cut value is ,500
Variables in the Equation
		B	S.E.	Wald	df	Sig.	Exp(B)	95% C.I.for EXP(B)
								Lower	Upper
Step 1a	disease trend			23.8254	4	8.65774e-05
	disease trend(1)	-21.5776	7338.2	8.64623e-06	1	0.997654	4.25571e-10	0
	disease trend(2)	-4.11236	1.085	14.3657	1	0.000150522	0.016369	0.00195197	0.13727
	disease trend(3)	-2.18998	0.565263	15.01	1	0.000106943	0.111919	0.0369615	0.338887
	disease trend(4)	-1.46374	0.437717	11.1825	1	0.000825718	0.23137	0.098112	0.545623
	Constant	0.374693	0.391675	0.915169	1	0.338747	1.45455
a. Variable(s) entered on step 1: disease trend.
Step number: 1
Observed Groups and Predicted Probabilities
160 + +
I I
I p I
F I p I
R 120 + p +
E I p I
Q I n I
U I n I
E 80 + n +
N I n I
C I n I
Y I p n I
40 + n n n +
In n n n p I
In n n n p I
In n n n n I
Predicted ---------+---------+---------+---------+---------+---------+---------+---------+---------+----------
Prob: 0 ,1 ,2 ,3 ,4 ,5 ,6 ,7 ,8 ,9 1
Group: nnnnnnnnnnnnnnnnnnnnnnnnnnnnnnnnnnnnnnnnnnnnnnnnnnpppppppppppppppppppppppppppppppppppppppppppppppppp
Predicted Probability is of Membership for positive
The Cut Value is ,50
Symbols: n - negative
p - positive
Each Symbol Represents 10 Cases.

## Sheet: b) HPV status
Table S3b. SPSS output of the logistic regression, analyzing the HPV status
Logistic Regression
Notes
Output Created		11-SEP-2025 17:13:44
Comments
Input	Data
	Active Dataset	DataSet1
	Filter	<none>
	Weight	<none>
	Split File	<none>
	N of Rows in Working Data File	289
Missing Value Handling	Definition of Missing	User-defined missing values are treated as missing
Syntax		LOGISTIC REGRESSION VARIABLES positivity /METHOD=ENTER HPV /CONTRAST (HPV)=Indicator /CLASSPLOT /PRINT=GOODFIT CI(95) /CRITERIA=PIN(0.05) POUT(0.10) ITERATE(20) CUT(0.5).
Resources	Processor Time	00:00:00,00
	Elapsed Time	00:00:00,01
Case Processing Summary
Unweighted Casesa		N	Percent
Selected Cases	Included in Analysis	288	99.654
	Missing Cases	1	0.346021
	Total	289	100
Unselected Cases		0	0
Total		289	100
a. If weight is in effect, see classification table for the total number of cases.
Dependent Variable Encoding
Original Value	Internal Value
negative	0
positive	1
Categorical Variables Codings
		Frequency	Parameter coding
			(1)	(2)	(3)
HPV status	HPV negative	31	1	0	0
	HPV high-risk	111	0	1	0
	HPV 18	20	0	0	1
	HPV 16	126	0	0	0
Block 0: Beginning Block
Classification Tablea,b
Observed			Predicted
			ZNF671 methylation		Percentage Correct
			negative	positive
Step 0	ZNF671 methylation	negative	229	0	100
		positive	59	0	0
	Overall Percentage				79.5139
a. Constant is included in the model.
b. The cut value is ,500
Variables in the Equation
		B	S.E.	Wald	df	Sig.	Exp(B)
Step 0	Constant	-1.35618	0.146	86.2845	1	1.55828e-20	0.257642
Variables not in the Equation
			Score	df	Sig.
Step 0	Variables	HPV status	2.82339	3	0.419663
		HPV status(1)	1.22627	1	0.268133
		HPV status(2)	0.675403	1	0.411174
		HPV status(3)	0.00311786	1	0.955471
	Overall Statistics		2.82339	3	0.419663
Block 1: Method = Enter
Omnibus Tests of Model Coefficients
		Chi-square	df	Sig.
Step 1	Step	2.90417	3	0.406637
	Block	2.90417	3	0.406637
	Model	2.90417	3	0.406637
Model Summary
Step	-2 Log likelihood	Cox & Snell R Square	Nagelkerke R Square
1	289,167a	0.0100333	0.0157438
a. Estimation terminated at iteration number 5 because parameter estimates changed by less than ,001.
Hosmer and Lemeshow Test
Step	Chi-square	df	Sig.
1	2.02471e-26	2	1
Contingency Table for Hosmer and Lemeshow Test
		ZNF671 methylation = negative		ZNF671 methylation = positive		Total
		Observed	Expected	Observed	Expected
Step 1	1	27	27	4	4	31
	2	91	91	20	20	111
	3	16	16	4	4	20
	4	95	95	31	31	126
Classification Tablea
Observed			Predicted
			ZNF671 methylation		Percentage Correct
			negative	positive
Step 1	ZNF671 methylation	negative	229	0	100
		positive	59	0	0
	Overall Percentage				79.5139
a. The cut value is ,500
Variables in the Equation
		B	S.E.	Wald	df	Sig.	Exp(B)	95% C.I.for EXP(B)
								Lower	Upper
Step 1a	HPV status			2.77178	3	0.428166
	HPV status(1)	-0.789653	0.574301	1.89057	1	0.169137	0.454002	0.147303	1.39928
	HPV status(2)	-0.395238	0.322139	1.50533	1	0.219854	0.67352	0.358216	1.26636
	HPV status(3)	-0.266405	0.596057	0.19976	1	0.654915	0.766129	0.238197	2.46415
	Constant	-1.11989	0.206844	29.3133	1	6.15705e-08	0.326316
a. Variable(s) entered on step 1: HPV status.
Step number: 1
Observed Groups and Predicted Probabilities
160 + +
I I
I I
F I p I
R 120 + p +
E I p p I
Q I p n I
U I n n I
E 80 + n n +
N I n n I
C I n n I
Y I n n I
40 + n n +
I n n n I
I n n n n I
I n n n n I
Predicted ---------+---------+---------+---------+---------+---------+---------+---------+---------+----------
Prob: 0 ,1 ,2 ,3 ,4 ,5 ,6 ,7 ,8 ,9 1
Group: nnnnnnnnnnnnnnnnnnnnnnnnnnnnnnnnnnnnnnnnnnnnnnnnnnpppppppppppppppppppppppppppppppppppppppppppppppppp
Predicted Probability is of Membership for positive
The Cut Value is ,50
Symbols: n - negative
p - positive
Each Symbol Represents 10 Cases.

## Sheet: c) age
Table S3c. SPSS output of the logistic regression, analyzing the age
Logistic Regression
Notes
Output Created		11-SEP-2025 17:17:25
Comments
Input	Data
	Active Dataset	DataSet1
	Filter	<none>
	Weight	<none>
	Split File	<none>
	N of Rows in Working Data File	289
Missing Value Handling	Definition of Missing	User-defined missing values are treated as missing
Syntax		LOGISTIC REGRESSION VARIABLES positivity /METHOD=ENTER age /CLASSPLOT /PRINT=GOODFIT CI(95) /CRITERIA=PIN(0.05) POUT(0.10) ITERATE(20) CUT(0.5).
Resources	Processor Time	00:00:00,02
	Elapsed Time	00:00:00,01
Case Processing Summary
Unweighted Casesa		N	Percent
Selected Cases	Included in Analysis	289	100
	Missing Cases	0	0
	Total	289	100
Unselected Cases		0	0
Total		289	100
a. If weight is in effect, see classification table for the total number of cases.
Dependent Variable Encoding
Original Value	Internal Value
negative	0
positive	1
Block 0: Beginning Block
Classification Tablea,b
Observed			Predicted
			ZNF671 methylation		Percentage Correct
			negative	positive
Step 0	ZNF671 methylation	negative	230	0	100
		positive	59	0	0
	Overall Percentage				79.5848
a. Constant is included in the model.
b. The cut value is ,500
Variables in the Equation
		B	S.E.	Wald	df	Sig.	Exp(B)
Step 0	Constant	-1.36054	0.145935	86.9172	1	1.1316e-20	0.256522
Variables not in the Equation
			Score	df	Sig.
Step 0	Variables	age in years	0.111614	1	0.738315
	Overall Statistics		0.111614	1	0.738315
Block 1: Method = Enter
Omnibus Tests of Model Coefficients
		Chi-square	df	Sig.
Step 1	Step	0.11065	1	0.739405
	Block	0.11065	1	0.739405
	Model	0.11065	1	0.739405
Model Summary
Step	-2 Log likelihood	Cox & Snell R Square	Nagelkerke R Square
1	292,418a	0.0003828	0.000601334
a. Estimation terminated at iteration number 4 because parameter estimates changed by less than ,001.
Hosmer and Lemeshow Test
Step	Chi-square	df	Sig.
1	36.6455	8	1.33717e-05
Contingency Table for Hosmer and Lemeshow Test
		ZNF671 methylation = negative		ZNF671 methylation = positive		Total
		Observed	Expected	Observed	Expected
Step 1	1	32	27.4029	2	6.59714	34
	2	25	22.4833	3	5.51668	28
	3	29	24.0326	1	5.96737	30
	4	17	23.9878	13	6.01222	30
	5	20	24.7357	11	6.26428	31
	6	25	25.4772	7	6.52283	32
	7	21	23.8089	9	6.19109	30
	8	19	22.9084	10	6.09157	29
	9	29	23.5309	1	6.46914	30
	10	13	11.6323	2	3.36769	15
Classification Tablea
Observed			Predicted
			ZNF671 methylation		Percentage Correct
			negative	positive
Step 1	ZNF671 methylation	negative	230	0	100
		positive	59	0	0
	Overall Percentage				79.5848
a. The cut value is ,500
Variables in the Equation
		B	S.E.	Wald	df	Sig.	Exp(B)	95% C.I.for EXP(B)
								Lower	Upper
Step 1a	age in years	0.0047579	0.0142455	0.111551	1	0.738386	1.00477	0.977103	1.03322
	Constant	-1.52871	0.526206	8.4399	1	0.00367076	0.216815
a. Variable(s) entered on step 1: age in years.
Step number: 1
Observed Groups and Predicted Probabilities
160 + +
I I
I p I
F I p I
R 120 + p +
E I p I
Q I p I
U I nn I
E 80 + nn +
N I nn I
C I nn I
Y I nnp I
40 + nnn +
I nnn I
I nnn I
I nnnn I
Predicted ---------+---------+---------+---------+---------+---------+---------+---------+---------+----------
Prob: 0 ,1 ,2 ,3 ,4 ,5 ,6 ,7 ,8 ,9 1
Group: nnnnnnnnnnnnnnnnnnnnnnnnnnnnnnnnnnnnnnnnnnnnnnnnnnpppppppppppppppppppppppppppppppppppppppppppppppppp
Predicted Probability is of Membership for positive
The Cut Value is ,50
Symbols: n - negative
p - positive
Each Symbol Represents 10 Cases.

## Sheet: d) dysplasia grades
Table S3d. SPSS output of the logistic regression, analyzing the dysplasia grades
Logistic Regression
Notes
Output Created		11-SEP-2025 17:10:40
Comments
Input	Data
	Active Dataset	DataSet1
	Filter	<none>
	Weight	<none>
	Split File	<none>
	N of Rows in Working Data File	289
Missing Value Handling	Definition of Missing	User-defined missing values are treated as missing
Syntax		LOGISTIC REGRESSION VARIABLES positivity /METHOD=ENTER dysplasia /CONTRAST (dysplasia)=Indicator /CLASSPLOT /PRINT=GOODFIT CI(95) /CRITERIA=PIN(0.05) POUT(0.10) ITERATE(20) CUT(0.5).
Resources	Processor Time	00:00:00,00
	Elapsed Time	00:00:00,01
Case Processing Summary
Unweighted Casesa		N	Percent
Selected Cases	Included in Analysis	289	100
	Missing Cases	0	0
	Total	289	100
Unselected Cases		0	0
Total		289	100
a. If weight is in effect, see classification table for the total number of cases.
Dependent Variable Encoding
Original Value	Internal Value
negative	0
positive	1
Categorical Variables Codings
		Frequency	Parameter coding
			(1)	(2)	(3)	(4)
dysplasia grade	dysplasia free	50	1	0	0	0
	CIN 1	61	0	1	0	0
	CIN 2	101	0	0	1	0
	CIN 3	74	0	0	0	1
	carcinoma	3	0	0	0	0
Block 0: Beginning Block
Classification Tablea,b
Observed			Predicted
			ZNF671 methylation		Percentage Correct
			negative	positive
Step 0	ZNF671 methylation	negative	230	0	100
		positive	59	0	0
	Overall Percentage				79.5848
a. Constant is included in the model.
b. The cut value is ,500
Variables in the Equation
		B	S.E.	Wald	df	Sig.	Exp(B)
Step 0	Constant	-1.36054	0.145935	86.9172	1	1.1316e-20	0.256522
Variables not in the Equation
			Score	df	Sig.
Step 0	Variables	dysplasia grade	39.1845	4	6.38128e-08
		dysplasia grade(1)	15.5094	1	8.20973e-05
		dysplasia grade(2)	7.10468	1	0.00768828
		dysplasia grade(3)	3.81382	1	0.0508313
		dysplasia grade(4)	8.84126	1	0.00294496
	Overall Statistics		39.1845	4	6.38128e-08
Block 1: Method = Enter
Omnibus Tests of Model Coefficients
		Chi-square	df	Sig.
Step 1	Step	47.4056	4	1.2553e-09
	Block	47.4056	4	1.2553e-09
	Model	47.4056	4	1.2553e-09
Model Summary
Step	-2 Log likelihood	Cox & Snell R Square	Nagelkerke R Square
1	245,123a	0.151286	0.237653
a. Estimation terminated at iteration number 20 because maximum iterations has been reached. Final solution cannot be found.
Hosmer and Lemeshow Test
Step	Chi-square	df	Sig.
1	3.09507e-08	2	1
Contingency Table for Hosmer and Lemeshow Test
		ZNF671 methylation = negative		ZNF671 methylation = positive		Total
		Observed	Expected	Observed	Expected
Step 1	1	50	50	0	3.09507e-08	50
	2	56	56	5	5	61
	3	74	74	27	27	101
	4	50	50	27	27	77
Classification Tablea
Observed			Predicted
			ZNF671 methylation		Percentage Correct
			negative	positive
Step 1	ZNF671 methylation	negative	230	0	100
		positive	56	3	5.08475
	Overall Percentage				80.6228
a. The cut value is ,500
Variables in the Equation
		B	S.E.	Wald	df	Sig.	Exp(B)	95% C.I.for EXP(B)
								Lower	Upper
Step 1a	dysplasia grade			10.2156	4	0.0369484
	dysplasia grade(1)	-42.4058	23893	3.15001e-06	1	0.998584	3.83154e-19	0
	dysplasia grade(2)	-23.6189	23207	1.03581e-06	1	0.999188	5.52658e-11	0
	dysplasia grade(3)	-22.2112	23207	9.16022e-07	1	0.999236	2.25843e-10	0
	dysplasia grade(4)	-21.9369	23207	8.9354e-07	1	0.999246	2.97109e-10	0
	Constant	21.203	23207	8.34747e-07	1	0.999271	1.61557e+09
a. Variable(s) entered on step 1: dysplasia grade.
Step number: 1
Observed Groups and Predicted Probabilities
160 + +
I I
I I
F I I
R 120 + +
E I I
Q I p I
U I p I
E 80 + p +
N I n p I
C I n n p I
Y In n n n I
40 +n n n n +
In n n n I
In n n n I
In n n n I
Predicted ---------+---------+---------+---------+---------+---------+---------+---------+---------+----------
Prob: 0 ,1 ,2 ,3 ,4 ,5 ,6 ,7 ,8 ,9 1
Group: nnnnnnnnnnnnnnnnnnnnnnnnnnnnnnnnnnnnnnnnnnnnnnnnnnpppppppppppppppppppppppppppppppppppppppppppppppppp
Predicted Probability is of Membership for positive
The Cut Value is ,50
Symbols: n - negative
p - positive
Each Symbol Represents 10 Cases.

## Sheet: e) all parameters
Table S3. SPSS output of the logistic regression, analyzing all parameters
Logistic Regression
Notes
Output Created		11-SEP-2025 17:20:10
Comments
Input	Data
	Active Dataset	DataSet1
	Filter	<none>
	Weight	<none>
	Split File	<none>
	N of Rows in Working Data File	289
Missing Value Handling	Definition of Missing	User-defined missing values are treated as missing
Syntax		LOGISTIC REGRESSION VARIABLES positivity /METHOD=ENTER age dysplasia trend HPV /CONTRAST (HPV)=Indicator /CONTRAST (dysplasia)=Indicator /CONTRAST (trend)=Indicator /CLASSPLOT /PRINT=GOODFIT CI(95) /CRITERIA=PIN(0.05) POUT(0.10) ITERATE(20) CUT(0.5).
Resources	Processor Time	00:00:00,00
	Elapsed Time	00:00:00,02
Case Processing Summary
Unweighted Casesa		N	Percent
Selected Cases	Included in Analysis	288	99.654
	Missing Cases	1	0.346021
	Total	289	100
Unselected Cases		0	0
Total		289	100
a. If weight is in effect, see classification table for the total number of cases.
Dependent Variable Encoding
Original Value	Internal Value
negative	0
positive	1
Categorical Variables Codings
		Frequency	Parameter coding
			(1)	(2)	(3)	(4)
disease trend	follow-up	30	1	0	0	0
	regressive	43	0	1	0	0
	persistent	49	0	0	1	0
	progressive	139	0	0	0	1
	recurrent	27	0	0	0	0
dysplasia grade	dysplasia free	50	1	0	0	0
	CIN 1	61	0	1	0	0
	CIN 2	100	0	0	1	0
	CIN 3	74	0	0	0	1
	carcinoma	3	0	0	0	0
HPV status	HPV negative	31	1	0	0
	HPV high-risk	111	0	1	0
	HPV 18	20	0	0	1
	HPV 16	126	0	0	0
Block 0: Beginning Block
Classification Tablea,b
Observed			Predicted
			ZNF671 methylation		Percentage Correct
			negative	positive
Step 0	ZNF671 methylation	negative	229	0	100
		positive	59	0	0
	Overall Percentage				79.5139
a. Constant is included in the model.
b. The cut value is ,500
Variables in the Equation
		B	S.E.	Wald	df	Sig.	Exp(B)
Step 0	Constant	-1.35618	0.146	86.2845	1	1.55828e-20	0.257642
Variables not in the Equation
			Score	df	Sig.
Step 0	Variables	age in years	0.129672	1	0.718772
		dysplasia grade	39.27	4	6.1267e-08
		dysplasia grade(1)	15.5884	1	7.87354e-05
		dysplasia grade(2)	7.17554	1	0.00739042
		dysplasia grade(3)	3.99037	1	0.0457611
		dysplasia grade(4)	8.72522	1	0.00313838
		disease trend	44.3904	4	5.32295e-09
		disease trend(1)	8.62801	1	0.00331033
		disease trend(2)	10.2341	1	0.00137868
		disease trend(3)	1.39356	1	0.237804
		disease trend(4)	3.63377	1	0.0566184
		HPV status	2.82339	3	0.419663
		HPV status(1)	1.22627	1	0.268133
		HPV status(2)	0.675403	1	0.411174
		HPV status(3)	0.00311786	1	0.955471
	Overall Statistics		63.4536	12	5.25846e-09
Block 1: Method = Enter
Omnibus Tests of Model Coefficients
		Chi-square	df	Sig.
Step 1	Step	70.2719	12	2.8489e-10
	Block	70.2719	12	2.8489e-10
	Model	70.2719	12	2.8489e-10
Model Summary
Step	-2 Log likelihood	Cox & Snell R Square	Nagelkerke R Square
1	221,799a	0.216512	0.339742
a. Estimation terminated at iteration number 20 because maximum iterations has been reached. Final solution cannot be found.
Hosmer and Lemeshow Test
Step	Chi-square	df	Sig.
1	7.41798	8	0.492279
Contingency Table for Hosmer and Lemeshow Test
		ZNF671 methylation = negative		ZNF671 methylation = positive		Total
		Observed	Expected	Observed	Expected
Step 1	1	29	29	0	1.12086e-08	29
	2	29	28.8986	0	0.101433	29
	3	27	27.6103	2	1.3897	29
	4	28	27.1105	2	2.88953	30
	5	25	23.4463	3	4.55372	28
	6	19	23.6537	11	6.34629	30
	7	24	21.723	5	7.27703	29
	8	21	19.8477	7	8.15232	28
	9	17	18.6897	12	10.3103	29
	10	10	9.0203	17	17.9797	27
Classification Tablea
Observed			Predicted
			ZNF671 methylation		Percentage Correct
			negative	positive
Step 1	ZNF671 methylation	negative	220	9	96.0699
		positive	42	17	28.8136
	Overall Percentage				82.2917
a. The cut value is ,500
Variables in the Equation
		B	S.E.	Wald	df	Sig.	Exp(B)	95% C.I.for EXP(B)
								Lower	Upper
Step 1a	age in years	0.02612	0.0191625	1.85799	1	0.172857	1.02646	0.988627	1.06575
	dysplasia grade			6.00253	4	0.198959
	dysplasia grade(1)	-41.119	24686.2	2.77446e-06	1	0.998671	1.38751e-18	0
	dysplasia grade(2)	-23.3333	23133.1	1.01738e-06	1	0.999195	7.35335e-11	0
	dysplasia grade(3)	-22.0009	23133.1	9.04506e-07	1	0.999241	2.7871e-10	0
	dysplasia grade(4)	-22.1014	23133.1	9.1279e-07	1	0.999238	2.52055e-10	0
	disease trend			17.2794	4	0.00170564
	disease trend(1)	-2.73814	11279.3	5.89318e-08	1	0.999806	0.0646903	0
	disease trend(2)	-3.51586	1.15309	9.29681	1	0.00229554	0.0297222	0.00310145	0.284837
	disease trend(3)	-2.1856	0.67794	10.3935	1	0.00126462	0.11241	0.0297674	0.42449
	disease trend(4)	-1.67487	0.479166	12.2177	1	0.00047337	0.187332	0.0732395	0.479158
	HPV status			2.97618	3	0.395313
	HPV status(1)	0.293937	0.67989	0.18691	1	0.665501	1.3417	0.353942	5.08602
	HPV status(2)	-0.579011	0.379138	2.33227	1	0.126717	0.560452	0.266573	1.17832
	HPV status(3)	-0.191158	0.737825	0.0671239	1	0.795571	0.826002	0.194511	3.50767
	Constant	22.0185	23133.1	9.0596e-07	1	0.999241	3.65196e+09
a. Variable(s) entered on step 1: age in years, dysplasia grade, disease trend, HPV status.
Step number: 1
Observed Groups and Predicted Probabilities
80 + +
I I
I I
F I I
R 60 + +
E In I
Q In I
U In I
E 40 +n +
N In I
C In I
Y In I
20 +n +
In n I
In n n pp n n n pp I
Innn nnnnnnnnn nnnnpnnnnnnnnpnnnnn p pppp pI
Predicted ---------+---------+---------+---------+---------+---------+---------+---------+---------+----------
Prob: 0 ,1 ,2 ,3 ,4 ,5 ,6 ,7 ,8 ,9 1
Group: nnnnnnnnnnnnnnnnnnnnnnnnnnnnnnnnnnnnnnnnnnnnnnnnnnpppppppppppppppppppppppppppppppppppppppppppppppppp
Predicted Probability is of Membership for positive
The Cut Value is ,50
Symbols: n - negative
p - positive
Each Symbol Represents 5 Cases.
