# Supplementary material for: The DNA Methylation Marker ZNF671 Has Prognostic Value for Progressing Cervical Intraepithelial Neoplasia
Source: Cancers (Basel). 2025 Sep 23;17(19):3095. doi: 10.3390/cancers17193095 (PMC12524222; doi:10.3390/cancers17193095)
Supplement: Supplementary file 1 [file cancers-17-03095-s001.zip › Table S4 patient data_anonymous.xlsx]

## Sheet: Tabelle1
Table S4. Summary of the anonymous patient data, with patient number, age at sampling, CIN grade, biological group, HPV-status, GynTect result, Ct value of ZNF671, Ct value of ACTB, and the ∆Ct value of Ct ACTB-Ct ZNF671. CIN, cervical intraepithelial neoplasia; Ct, cycle threshold; no, number.
patient no.	age at sampling	CIN grade	biological group	HPV-status	GynTect result	Ct ZNF671	Ct ACTB	∆Ct
1	38	CIN 1	progressive	16	negative		36	-36
1	42	CIN 2	progressive	16	negative		28.18	-28.18
2	35	dysplasia free	follow-up	16	negative		29.4	-29.4
2	34	CIN 3	progressive	16	negative		29.96	-29.96
3	33	CIN 1	progressive	16	negative		29.67	-29.67
3	34	CIN 2	progressive	16	negative		31.69	-31.69
4	31	CIN 2	persistent	16	negative		30.52	-30.52
4	32	CIN 2	persistent	16	negative		30.36	-30.36
5	31	CIN 1	progressive	16	positive	39.2	32.06	7.14
5	36	CIN 3	progressive	16	positive	38.6	30.25	8.35
6	28	CIN 2	recurrent	16	negative		38.41	-38.41
6	30	CIN 2	recurrent	16	positive	35.11	34.99	0.12
7	30	dysplasia free	follow-up	16	negative		30.39	-30.39
7	29	CIN 2	progressive	16	negative		33.3	-33.3
8	28	CIN 1	regressive	16	negative		29.74	-29.74
8	30	CIN 2	regressive	16	negative		29.95	-29.95
9	28	CIN 2	regressive	16	negative		36.08	-36.08
9	29	dysplasia free	regressive	16	negative		31.72	-31.72
10	52	CIN 1	progressive	16	negative		31.48	-31.48
10	54	CIN 3	progressive	16	negative		30.76	-30.76
11	50	dysplasia free	follow-up	16	negative		30.11	-30.11
11	48	CIN 1	progressive	16	negative		32.06	-32.06
11	48	CIN 2	progressive	16	negative		30.56	-30.56
12	37	CIN 2	progressive	16	positive	35.1	32.59	2.51
12	40	CIN 3	progressive	16	positive	39.67	31.35	8.32
13	42	dysplasia free	follow-up	16	negative		31.08	-31.08
13	37	CIN 1	progressive	16	negative		34.21	-34.21
13	42	carcinoma	progressive	16	positive	36.3	31.6	4.7
14	37	CIN 1	regressive	16	negative		33.97	-33.97
14	37	CIN 2	regressive	16	negative		33.97	-33.97
15	33	CIN 2	progressive	16	positive	36.81	32.22	4.59
15	37	CIN 3	progressive	16	positive	33.67	27.61	6.06
16	26	CIN 1	regressive	16	negative		30.21	-30.21
16	28	CIN 2	regressive	16	negative		31.32	-31.32
17	28	CIN 1	recurrent	16	positive	38.59	31.7	6.89
18	24	CIN 1	regressive	16	negative		30.36	-30.36
18	28	CIN 2	regressive	16	negative		33.34	-33.34
19	23	CIN 2	progressive	16	negative
19	24	CIN 3	progressive	16	negative		28.13	-28.13
20	21	CIN 2	progressive	16	negative		39.56	-39.56
20	23	CIN 3	progressive	16	negative		29.1	-29.1
21	39	CIN 3	progressive	16	positive	38.13	29.52	8.61
22	33	CIN 1	persistent	16	negative	40.77	30.4	10.37
22	35	CIN 1	persistent	16	negative		31.16	-31.16
23	32	CIN 2	progressive	16	negative		28.58	-28.58
23	33	CIN 3	progressive	16	negative		29.2	-29.2
24	32	CIN 2	recurrent	16	positive	35.12	29.54	5.58
24	33	CIN 3	recurrent	16	positive	33.1	28.82	4.28
25	33	CIN 3	recurrent	16	negative		35.15	-35.15
25	33	CIN 3	recurrent	16	negative		28.19	-28.19
26	32	dysplasia free	follow-up	16	negative		32.39	-32.39
26	35	CIN 3	progressive	16	negative	37.94	26.61	11.33
26	31	CIN 2	progressive	16	positive	34.3	30.04	4.26
27	28	CIN 1	progressive	16	negative		37.4	-37.4
27	29	CIN 2	progressive	16	negative		31.19	-31.19
28	27	CIN 3	progressive	16	negative		28.76	-28.76
28	25	CIN 2	progressive	16	positive	35.75	30.15	5.6
29	18	CIN 1	persistent	16	negative		34.6	-34.6
29	18	CIN 1	persistent	16	negative		32.55	-32.55
30	38	CIN 3	progressive	16	negative		28.54	-28.54
31	33	CIN 2	progressive	16	negative		31.57	-31.57
31	33	CIN 2	progressive	16	negative		30.81	-30.81
32	32	CIN 1	progressive	16	negative		32.51	-32.51
32	32	CIN 2	progressive	16	positive	38.76	29.88	8.88
33	31	CIN 2	recurrent	16	positive	34.12	33.37	0.75
33	31	CIN 3	recurrent	16	positive	32.06	27.57	4.49
34	30	CIN 3	recurrent	16	negative		25.61	-25.61
34	30	CIN 3	recurrent	16	positive	33.37	33.46	-0.09
35	24	CIN 2	progressive	16	negative		32.6	-32.6
35	24	CIN 3	progressive	16	negative		27.34	-27.34
36	43	CIN 1	progressive	16	negative		32.81	-32.81
36	44	CIN 2	progressive	16	negative	41.79	28.27	13.52
37	37	dysplasia free	regressive	16	negative		29.12	-29.12
38	33	CIN 2	persistent	16	positive	33.46	29.21	4.25
38	34	CIN 2	persistent	16	positive	37.14	30.84	6.3
39	25	dysplasia free	follow-up	16	negative		29.29	-29.29
39	25	CIN 3	progressive	16	negative		27.06	-27.06
40	35	CIN 2	persistent	16	negative		30.52	-30.52
40	35	CIN 2	persistent	16	negative		29.37	-29.37
41	28	dysplasia free	follow-up	16	negative		30.2643	-30.2643
41	27	CIN 2	progressive	16	negative		32.28	-32.28
41	29	CIN 3	progressive	16	negative	40.82	27.37	13.45
42	24	CIN 1	persistent	16	negative		30.96	-30.96
42	25	CIN 1	persistent	16	negative		30.26	-30.26
43	54	CIN 1	regressive	negative	negative		34.03	-34.03
43	56	dysplasia free	regressive	negative	negative		35.32	-35.32
44	25	CIN 1	regressive	negative	negative		32.06	-32.06
44	26	dysplasia free	regressive	negative	negative		28.88	-28.88
45	20	CIN 2	regressive	negative	negative		29.97	-29.97
45	21	dysplasia free	regressive	negative	negative		35.19	-35.19
46	20	CIN 1	progressive	negative	negative		32.27	-32.27
46	24	CIN 2	progressive	negative	negative		31.41	-31.41
47	52	CIN 3	progressive	negative	negative		29.22	-29.22
47	50	CIN 2	progressive	negative	positive	37.61	30.32	7.29
48	34	CIN 1	persistent	negative	negative		28.63	-28.63
48	36	CIN 1	persistent	negative	negative		34.07	-34.07
49	21	CIN 1	regressive	negative	negative		30.8	-30.8
49	22	CIN 2	regressive	negative	negative		32.59	-32.59
50	19	CIN 2	regressive	negative	negative		29.8	-29.8
50	20	dysplasia free	regressive	negative	negative		37.64	-37.64
51	66	dysplasia free	regressive	negative	negative		28.53	-28.53
51	65	CIN 1	regressive	negative	positive	38.93	38.43	0.5
52	51	CIN 1	regressive	negative	negative		33.65	-33.65
52	52	dysplasia free	regressive	negative	negative		29.49	-29.49
53	21	CIN 1	regressive	18	negative	40.73	32.49	8.24
53	26	dysplasia free	regressive	18	negative		33.01	-33.01
54	26	CIN 2	persistent	18	negative		27.14	-27.14
54	24	CIN 2	persistent	18	positive	37.78	33.67	4.11
55	29	CIN 2	persistent	18	negative		28.35	-28.35
55	29	CIN 2	persistent	18	negative		29.03	-29.03
56	28	CIN 2	progressive	18	negative		29.04	-29.04
56	29	CIN 3	progressive	18	negative		27.99	-27.99
57	50	dysplasia free	persistent	18	negative		30.13	-30.13
57	53	dysplasia free	persistent	18	negative		28.89	-28.89
58	22	CIN 1	recurrent	high-risk	negative		32.32	-32.32
58	22	CIN 3	recurrent	high-risk	negative		33.24	-33.24
59	20	CIN 2	regressive	high-risk	negative		38.36	-38.36
59	21	dysplasia free	regressive	high-risk	negative		33.09	-33.09
60	24	CIN 2	recurrent	high-risk	negative		35.8	-35.8
60	20	CIN 3	recurrent	high-risk	positive	38.57	31.5	7.07
61	32	CIN 1	persistent	16	negative	N-A	29.85	-29.85
62	45	CIN 1	progressive	31	negative	N-A	32.19	-32.19
62	45	CIN 3	progressive	31	negative	N-A	32.57	-32.57
63	38	CIN 1	progressive	31	negative	N-A	38.93	-38.93
63	39	CIN 2	progressive	31	negative		29.6042	-29.6
64	33	CIN 1	progressive	16+other	negative	N-A	39.54	-39.54
64	33	CIN 3	progressive	16+other	negative	N-A	29.57	-29.57
65	42	CIN 1	progressive	high-risk	negative	N-A	32.31	-32.31
65	46	CIN 2	progressive	high-risk	negative		26.93	-26.93
66	41	CIN 3	progressive	high-risk	negative	N-A	33.25	-33.25
66	41	CIN 3	progressive	high-risk	negative	N-A	34.45	-34.45
67	30	dysplasia free	follow-up	high-risk	negative		34.05	-34.05
67	31	dysplasia free	follow-up	high-risk	negative		32.35	-32.35
67	27	CIN 1	progressive	high-risk	negative	N-A	39.7	-39.7
67	29	CIN 2	progressive	high-risk	negative	40.41	36.4	4.01
68	38	CIN 2	progressive	high-risk	negative		31.1	-31.1
68	38	CIN 2	progressive	high-risk	positive	38.51	34.25	4.26
69	32	dysplasia free	follow-up	high-risk	negative	N-A	32.65	-32.65
69	36	dysplasia free	follow-up	high-risk	negative
69	30	CIN 3	recurrent	high-risk	negative	N-A	33.66	-33.66
69	34	CIN 2	recurrent	high-risk	positive	32.87	28.49	4.38
70	49	CIN 1	persistent	negative	negative	N-A	38.34	-38.34
70	49	CIN 1	persistent	negative	negative	N-A	28.37	-28.37
71	40	CIN 2	progressive	high-risk	positive	36	34.83	1.17
71	41	CIN 3	progressive	high-risk	positive	36.23	28.6	7.63
72	34	dysplasia free	follow-up	high-risk	negative	N-A	30.65	-30.65
72	34	CIN 3	progressive	high-risk	positive	35.68	34.22	1.46
72	34	CIN 3	progressive	high-risk	positive	37.29	31.12	6.17
73	39	CIN 1	persistent	51+56	negative	N-A	33.55	-33.55
73	41	CIN 1	persistent	51+56	negative		33.7119	-33.71
74	29	CIN 2	persistent	high-risk	negative	N-A	30.08	-30.08
74	29	CIN 2	persistent	high-risk	negative	N-A	33.91	-33.91
75	51	CIN 1	persistent	16	negative	N-A	33.92	-33.92
75	52	CIN 1	persistent	16	negative		29.4262	-29.43
76	42	CIN 2	progressive	high-risk	positive	37.49	35.42	2.07
76	42	CIN 3	progressive	high-risk	positive	36.27	29.48	6.79
77	38	CIN 2	progressive	16+other	negative	N-A	37.56	-37.56
77	39	CIN 3	progressive	16+other	positive	35.96	28.5	7.46
78	21	CIN 1	regressive	16+other	negative	N-A	28.63	-28.63
78	23	dysplasia free	regressive	16+other	negative		30.47	-30.47
79	33	CIN 2	progressive	16	negative	41.32	34.97	6.35
79	34	CIN 3	progressive	16	negative	N-A	28.11	-28.11
80	37	dysplasia free	follow-up	16+other	negative		27.52	-27.52
80	38	CIN 1	progressive	16+other	negative		31.91	-31.91
80	39	CIN 3	progressive	16+other	negative	39.92	29.15	10.77
81	51	CIN 2	persistent	16+other	negative	N-A	31.19	-31.19
81	51	CIN 2	persistent	16+other	negative	N-A	36.11	-36.11
82	24	dysplasia free	follow-up	51+56	negative	N-A	32.97	-32.97
82	26	dysplasia free	follow-up	51+56	negative	N-A	29.46	-29.46
82	25	CIN 2	recurrent	51+56	negative	N-A	35.2	-35.2
82	27	CIN 2	recurrent	51+56	negative		31.3892	-31.39
83	27	CIN 2	persistent	16	positive	38.87	35.95	2.92
83	27	CIN 2	persistent	16	positive	39.14	36.16	2.98
84	30	CIN 2	recurrent	16	positive	36.59	33.3	3.29
84	32	CIN 3	recurrent	16	positive	32.87	29.2	3.67
85	24	CIN 2	progressive	33	negative	N-A	35.71	-35.71
85	25	CIN 3	progressive	33	negative		30.399	-30.4
86	23	CIN 2	persistent	18+other	negative	N-A	28.75	-28.75
86	23	CIN 2	persistent	18+other	negative	N-A	34.07	-34.07
87	35	dysplasia free	follow-up	high-risk	negative	N-A	35.63	-35.63
87	36	CIN 2	recurrent	high-risk	negative
87	35	CIN 2	recurrent	high-risk	positive	37.91	37.99	-0.08
88	27	dysplasia free	follow-up	high-risk	negative	N-A	26.47	-26.47
88	22	CIN 2	progressive	high-risk	negative	N-A	34	-34
88	25	CIN 3	progressive	high-risk	negative		28.5	-28.5
89	26	CIN 2	progressive	high-risk	negative	N-A	34.82	-34.82
89	27	CIN 3	progressive	high-risk	negative		29.7112	-29.71
90	35	CIN 2	regressive	high-risk	negative	N-A	38.61	-38.61
90	36	dysplasia free	regressive	high-risk	negative	N-A	32.05	-32.05
91	30	CIN 1	persistent	53	negative		31.79	-31.79
91	68	dysplasia free	persistent	53	negative	N-A	31.52	-31.52
92	29	CIN 2	progressive	18+45	negative	N-A	38.27	-38.27
92	31	CIN 3	progressive	18+45	negative		29.12	-29.12
93	33	CIN 3	progressive	16+other+19	negative		34.29	-34.29
93	33	CIN 2	progressive	16+other+18	positive	39.66	33.12	6.54
94	28	CIN 1	regressive	high-risk	negative
94	30	dysplasia free	regressive	high-risk	negative	N-A	28.63	-28.63
95	49	dysplasia free	follow-up	16	negative		32.7093	-32.71
95	50	CIN 1	progressive	16	negative		30.8359	-30.84
96	31	dysplasia free	follow-up	high-risk	negative		32.3893	-32.39
96	30	CIN 1	progressive	high-risk	negative		29.2843	-29.28
96	31	CIN 3	progressive	high-risk	negative		28.8	-28.8
97	33	dysplasia free	follow-up	16	negative		31.22	-31.22
97	33	CIN 3	progressive	16	positive	28.93	29.91	-0.98
97	33	CIN 3	progressive	16	positive	31.86	28.66	3.2
98	36	dysplasia free	follow-up	high-risk	negative		28.9862	-28.99
98	37	CIN 3	progressive	high-risk	negative		29.3902	-29.39
99	30	dysplasia free	follow-up	16+other	negative		29.99	-29.99
99	30	CIN 3	recurrent	16+other	positive	35.27	29.65	5.62
99	31	CIN 3	recurrent	16+other	positive	35.59	33.29	2.3
100	36	dysplasia free	persistent	negative	negative		31.7496	-31.75
101	41	dysplasia free	follow-up	16	negative		30.8992	-30.9
101	38	CIN 1	progressive	16	negative	N-A	32.77	-32.77
101	39	CIN 3	progressive	16	negative		30.6566	-30.66
102	30	dysplasia free	follow-up	16	negative	37.23	27.07	10.16
102	30	CIN 3	progressive	16	positive	33.02	29.55	3.47
103	37	dysplasia free	follow-up	high-risk	negative		26.18	-26.18
103	37	CIN 3	progressive	high-risk	negative		30.14	-30.14
103	36	CIN 2	progressive	high-risk	positive	32.24	31.36	0.88
104	47	CIN 2	regressive	high-risk	negative		26.45	-26.45
104	47	dysplasia free	regressive	high-risk	negative		27.29	-27.29
105	36	dysplasia free	follow-up	high-risk	negative		29.05	-29.05
105	35	CIN 3	progressive	high-risk	negative		31.263	-31.26
106	44	dysplasia free	follow-up	high-risk	negative		28.07	-28.07
106	44	CIN 2	progressive	high-risk	negative		27.24	-27.24
106	44	CIN 3	progressive	high-risk	positive	37.57	28.82	8.75
107	42	dysplasia free	follow-up	high-risk	negative		28.2709	-28.27
107	42	CIN 2	progressive	high-risk	negative		28.23	-28.23
107	42	CIN 3	progressive	high-risk	negative		29.08	-29.08
108	45	dysplasia free	follow-up	high-risk	negative		29.72	-29.72
108	44	CIN 2	progressive	high-risk	positive	31.59	28.47	3.12
108	45	carcinoma	progressive	high-risk	positive	28.27	27.9	0.37
109	24	CIN 1	regressive	high-risk	negative
109	26	dysplasia free	regressive	high-risk	negative		27.4058	-27.41
110	28	CIN 1	progressive	high-risk	negative		31.0709	-31.07
110	29	CIN 3	progressive	high-risk	negative		30.579	-30.58
111	34	CIN 3	progressive	33	negative		28.29	-28.29
111	33	CIN 1	progressive	33	positive	34.18	30.14	4.04
112	63	CIN 1	regressive	negative	negative		31.1497	-31.15
112	64	dysplasia free	regressive	negative	negative		35.03	-35.03
113	28	CIN 1	progressive	16	negative		31.099	-31.1
113	29	CIN 3	progressive	16	negative		30.0277	-30.03
114	25	CIN 1	progressive	high-risk	negative		28.2421	-28.24
114	26	CIN 3	progressive	high-risk	negative		28.1799	-28.18
115	39	CIN 1	progressive	high-risk	positive	33.52	28.17	5.35
115	40	CIN 3	progressive	high-risk	positive	31.31	28.62	2.69
116	29	CIN 1	progressive	high-risk	negative		29.03	-29.03
117	39	CIN 2	persistent	16	negative		29.96	-29.96
117	40	CIN 2	persistent	16	negative	40.53	32.81	7.72
118	27	CIN 1	regressive	high-risk	negative		38.92	-38.92
118	28	CIN 2	regressive	high-risk	negative		31.1802	-31.18
119	31	CIN 2	progressive	negative	positive	30.73	31.77	-1.04
119	32	CIN 3	progressive	negative	positive	31.34	30.17	1.17
120	51	CIN 2	progressive	high-risk	negative		32.2198	-32.22
120	52	CIN 3	progressive	high-risk	negative		27.3	-27.3
121	34	CIN 2	progressive	16	negative		31.8416	-31.84
121	34	CIN 3	progressive	16	negative		32.0557	-32.06
122	35	CIN 2	progressive	high-risk	negative		32.46	-32.46
122	36	CIN 3	progressive	high-risk	negative		29.56	-29.56
123	54	CIN 3	progressive	high-risk	negative		28.53	-28.53
123	54	CIN 2	progressive	high-risk	positive	37.56	29.08	8.48
124	50	CIN 2	progressive	high-risk	negative		29.14	-29.14
124	51	CIN 3	progressive	high-risk	negative		28.26	-28.26
125	65	CIN 2	persistent	high-risk	negative		28.62	-28.62
125	65	CIN 2	persistent	high-risk	negative		30.34	-30.34
126	51	CIN 2	progressive	high-risk	negative		27.65	-27.65
126	51	CIN 3	progressive	high-risk	negative		31.3158	-31.32
127	31	CIN 2	progressive	high-risk	negative		27.87	-27.87
127	32	CIN 3	progressive	high-risk	negative	41.7618	28.9395	12.8223
128	44	CIN 2	persistent	18	positive	31.42	27.06	4.36
128	44	CIN 2	persistent	18	positive	36	36.24	-0.24
129	44	CIN 2	persistent		negative		28.0326	-28.03
130	47	dysplasia free	follow-up	high-risk	negative		29.86	-29.86
130	47	CIN 2	progressive	high-risk	negative		27.9042	-27.9
131	43	CIN 3	progressive	18	negative		27.41	-27.41
131	43	carcinoma	progressive	18	positive	31.21	29.03	2.18
132	65	CIN 1	progressive	high-risk	negative		35.29	-35.29
132	65	CIN 3	progressive	high-risk	negative		27.69	-27.69
133	31	CIN 3	recurrent	high-risk	positive	34.35	27.83	6.52
133	31	CIN 3	recurrent	high-risk	positive	34.87	29.6	5.27
134	28	CIN 3	progressive	high-risk	negative		28.8285	-28.33
134	28	CIN 3	progressive	high-risk	negative		29.3157	-29.32
135	51	CIN 1	progressive	negative	negative		34.56	-34.56
135	51	CIN 2	progressive	negative	negative		31.28	-31.28
136	30	CIN 1	persistent	negative	negative		34.4	-34.4
137	33	CIN 2	persistent	negative	negative		36.03	-36.03
138	29	CIN 2	persistent	16	negative		35.6	-35.6
139	25	CIN 2	persistent	18	negative		33.85	-33.85
139	27	CIN 2	persistent	18	negative		31.29	-31.29
